# Supplementary material for: Single-molecule reconstruction of eukaryotic factor-dependent transcription termination
Source: Nat Commun. 2024 Jun 15;15:5113. doi: 10.1038/s41467-024-49527-z (PMC11180205; doi:10.1038/s41467-024-49527-z)
Supplement: Supplementary file 4 — Supplementary Data 1-3 [file 41467_2024_49527_MOESM4_ESM.xlsx]

## Sheet: Supplementary Data 1
Supplementary Table 1 Labeling strategies for Pol II TECs and Sen1 HD and their applications
Name	Labeling strategies	Applications
Pol II/RNA-Cy3/5’bioDNA	Biotinylation on non-template DNA; Cy3 labeled at 5’ RNA (16mer-RNA-Cy3(5’)); No fluorophore on non-template DNA (28nt-Tem/28nt-5’bio-nonTem)	For in vitro transcription assay.
bioPol II/RNA-Cy3/DNA-Cy5(+3)	Biotinylation on Pol II; Cy3 labeled at 5’ RNA (16mer-RNA-Cy3(5’)); Cy5 labeled on +3 non-template DNA (28nt-Tem/28nt-nonTem-Cy5(+3))	Pol II TECs tethered to surface through Pol II; Pol II elongation observed by the changes in FRET and Cy5 PIFE; RNA release observed via Cy3 disappearance; Pol II/DNA separation observed via Cy5 disappearance.
bioPol II/RNA-Cy3/DNA-Cy5(-16)	Biotinylation on Pol II; Cy3 labeled at 5’ RNA (16mer-RNA-Cy3(5’)); Cy5 labeled on -16 non-template DNA (28nt-Tem/28nt-nonTem-Cy5(-16))	The same as bioPol II/RNA-Cy3/DNA-Cy5(+3) but Pol II elongation gives a different FRET change.
Pol II/RNA-Cy3/bioDNA-Cy5(+3)	Biotinylation on non-template DNA; Cy3 labeled at 5’ RNA (16mer-RNA-Cy3(5’)); Cy5 labeled on +3 non-template DNA (28nt-Tem/28nt-5’bio-nonTem-Cy5(+3))	Pol II TECs tethered to surface through non-template DNA; Observation of Pol II elongation via the changes in FRET and Cy5 PIFE; RNA release observed via Cy3 disappearance; Pol II/DNA separation observed via Cy5 disappearance.
bioPol II/RNA-Cy3/DNA	Biotinylation on Pol II; Cy3 labeled at 5’ RNA (16mer-RNA-Cy3(5’)); no fluorophore on DNA (28nt-Tem/28nt-nonTem); SNAP649 labeled on Sen1 HD-SNAP	Pol II TECs tethered to surface through Pol II; RNA release relative to Pol II observed via Cy3 disappearance; Sen1 HD dynamics observed via SNAP649 colocalized with Cy3.
Sen1 HD-SNAP649
Pol II/RNA-Cy3/bioDNA	Biotinylation on 5’ non-template DNA (28nt-Tem/28nt-5’bio-nonTem); Cy3 labeled at 5’ RNA (16mer-RNA-Cy3(5’)); SNAP649 labeled on Sen1 HD-SNAP	Pol II TECs tethered to surface through non-template DNA; RNA release relative to DNA observed via Cy3 disappearance; Sen1 HD dynamics observed via SNAP649 colocalized with Cy3.
Sen1 HD-SNAP649
Pol II/bioRNA16/DNA58,28,14bp-Cy3 (transcription lengths on DNA are 58, 28 and 14 bp)	Biotinylation on 5’ RNA (16mer-5’bioRNA); Cy3 labeled at -16 non-template DNA (14, 28 and 58nt-Tem/14, 28 and 58nt-nonTem-Cy3(-16)); SNAP649 labeled on Sen1 HD-SNAP	Pol II TECs tethered to surface through RNA; RNA release relative to DNA observed via Cy3 disappearance; Sen1 HD dynamics on RNA observed via SNAP649 colocalized with Cy3.
Sen1 HD-SNAP649
Pol II/bioRNA36/DNA58bp-Cy3 (transcription length on DNA is 58 bp)	Biotinylation on 5’ RNA (36mer-5’bioRNA); Cy3 labeled at -16 non-template DNA (58nt-Tem/58nt-nonTem-Cy3(-16)); SNAP649 labeled on Sen1 HD-SNAP	The same as Pol II/bioRNA16/DNA58,28,14bp-Cy3 but to generate 36+58 nt RNA transcript.
Sen1 HD-SNAP649
bioPol II/RNA-Cy3/DNA+19~+28mis-Cy5(+3)	Biotinylation on Pol II; Cy3 labeled at 5’ RNA (16mer-RNA-Cy3(5’)); Cy5 labeled on +3 non-template DNA (28nt-Tem/28nt-nonTem+19~+28mis-Cy5(+3));	The same as bioPol II/RNA-Cy3/DNA-Cy5(+3).
bioPol II/RNA-Cy3/DNA19-Cy5(3’)	Biotinylation on Pol II; Cy3 labeled at 5’ RNA (16mer-RNA-Cy3(5’)); Cy5 labeled at 3’ end of non-template DNA (28nt-Tem/28nt-nonTem-Cy5(3’))	Pol II TECs tethered to surface through non-template DNA; RNA release observed via Cy3 disappearance; Pol II/DNA separation observed via Cy5 disappearance; Pol II diffusing downstream is observed via Cy5 PIFE.
bioPol II/RNA-Cy3/DNA10-Cy5(3’)	Biotinylation on Pol II; Cy3 labeled at 5’ RNA (16mer-RNA-Cy3(5’)); Cy5 labeled at 3’ end of non-template DNA (28nt-Tem2/28nt-nonTem2-Cy5(3’))	The same as bioPol II/RNA-Cy3/DNA19-Cy5(3’) to observe Pol II diffusing to downstream end.
bioPol II/RNA-Cy3/DNA61-Cy5(5’)	Biotinylation on Pol II; Cy3 labeled at 5’ RNA (16mer-RNA-Cy3(5’)); Cy5 labeled at 5’ end of non-template DNA (28nt-Tem/28nt-nonTem-Cy5(5’))	The same as bioPol II/RNA-Cy3/DNA19-Cy5(3’) but to observe Pol II diffusing upstream.
bioPol II/RNA-Cy3/DNA91-Cy5(5’)	Biotinylation on Pol II; Cy3 labeled at 5’ RNA (16mer-RNA-Cy3(5’)); Cy5 labeled at 5’ end of non-template DNA (58nt-Tem/58nt-nonTem-Cy5(5’))	To generate a different Cy5 position from Pol II stalling site (91 bp) as bioPol II/RNA-Cy3/DNA19-Cy5(5’) and observe Pol II upstream diffusion.
bioPol II/RNA-Cy3/DNA49-Cy5(3’)	Biotinylation on Pol II; Cy3 labeled at 5’ RNA (16mer-RNA-Cy3(5’)); Cy5 labeled at 3’ end of non-template DNA (28nt-Tem49/28nt-nonTem49-Cy5(3’))	To generate a different Cy5 position from Pol II stalling site (49 bp) as bioPol II/RNA-Cy3/DNA19-Cy5(3’) and observe Pol II downstream diffusion.
bioPol II/RNA-Cy3/DNA539-Cy5(3’)	Biotinylation on Pol II; Cy3 labeled at 5’ RNA (16mer-RNA-Cy3(5’)); Cy5 labeled at 5’ end of dsDNA which is ligated to the assembled Pol II TECs (28nt-Tem(5’P)/28nt-nonTem)	To generate a different Cy5 position from Pol II stalling site (539 bp) as bioPol II/RNA-Cy3/DNA19-Cy5(3’) and observe Pol II downstream diffusion.
Pol II/RNA-Cy3/bioDNA+19~+28mis, +19~+23mis, +24~+28mis	Biotinylation on 5’ non-template DNA (28nt-Tem/28nt-5’bio-nonTem+19~+28mis, +19~+23mis, +24~+28mis); Cy3 labeled at 5’ RNA (16mer-RNA-Cy3(5’)); SNAP649 labeled on Sen1 HD-SNAP	The same as Pol II/RNA-Cy3/bioDNA.
(mismatches are at +19~+28, +19~+23 and +24~+28 positions)
Sen1 HD-SNAP649

## Sheet: Supplementary Data 2
Supplementary Table 2 Summary of fit parameters
Binding rates of Sen1 HD on bioPol II/RNA-Cy3/DNA-Cy5(+3) (Fig. 1)
Sen1 HD conc. (nM)		Elongation time (s)		Binding rate constant (k+) (M-1s-1)
				Fit with single-exponential function		Fit with single-exponential function with photobleaching correction			Fit with single-molecule Michaelis-Menten function with photobleaching correction
0		2.9 ± 0.2		(5.5 ± 0.2) × 106		(6.7 ± 0.4) × 106			(6.8 ± 0.4) × 106
3.5		2.7 ± 0.3
5		2.8 ± 0.2
10		2.7 ± 0.1
ATP-dependent catalytic parameters on bioPol II/RNA-Cy3/DNA TECs (28 bp transcription length, Fig. 2)
k1 (s-1)						k2 (s-1)		k1max (s-1)			Km (µM)
20 µM ATP	40 µM ATP		200 µM ATP		1.1 mM ATP	8.69 ± 2.03		5.9 ± 1.0			40 ± 15
2.20 ± 0.32	2.54 ± 0.40		5.12 ± 0.98		5.87 ± 1.19
ATP-dependent catalytic parameters on the action time of Pol II/bioRNA/DNA58bp-Cy3 TECs (Fig. 3)
k1 (s-1)						k2 (s-1)		k1max (s-1)			Km (µM)
20 µM ATP	40 µM ATP		200 µM ATP		2 mM ATP	6.71 ± 2.01		6.5 ± 1.6			109 ± 41
0.84 ± 0.19	3.21 ± 0.68		4.59 ± 1.15		5.60 ± 1.61
ATP-dependent catalytic parameters on the delay time of Pol II/bioRNA/DNA58bp-Cy3 TECs (Fig. 3)
k3 (s-1)						k3max (s-1)		Km (µM)
20 µM ATP	40 µM ATP		200 µM ATP		2 mM ATP	5.33 ± 0.40		27 ± 7
1.99 ± 0.30	4.21 ± 0.50		4.25 ± 0.45		5.46 ± 0.48
RNA-dependent catalytic parameters on the action time of Pol II/bioRNA16/DNA14,28,58bp-Cy3 TECs and Pol II/bioRNA36/DNA58bp-Cy3 TECs (Fig. 3)
k1 (s-1)						k2 (s-1)
14 nt	28 nt		58 nt		78 nt	5.55 ± 1.48
4.32 ± 1.07	3.97 ± 0.86		1.34 ± 0.22		1.46 ± 0.24
RNA-independent catalytic parameters on the delay time of Pol II/bioRNA16/DNA14,28,58bp-Cy3 TECs and Pol II/bioRNA36/DNA58bp-Cy3 TECs (Fig. 3)
k3 (s-1)
14 nt	28 nt		58 nt		78 nt
3.72 ± 0.60	4.67 ± 0.61		1.99 ± 0.30		3.35 ± 0.57
Catalytic parameters on Pol II/RNA-Cy3/bioDNA+19~+28mis, +19~+23mis, +24~+28mis and no mismatch (Fig. 5)
k1 (s-1)	k2 (s-1)
4.27 ± 1.11	No mismatch		+19~+28 mismatch		+19~+23 mismatch	+24~+28 mismatch
	8.45 ± 3.49		4.33 ± 1.31		5.88 ± 2.09	6.56 ± 2.47

## Sheet: Supplementary Data 3
Supplementary Table 3 Oligos used in this study
16mer-RNA-Cy3(5’)	5’Cy3-UGCAUUUCGACCAGGC
28nt-Tem	5’GGCCGGGTAACCCCCGTGTGGAGATGGGTGAGAGATGTTGAGGGCCTGGTCGTTTCCTATAGTTTGTTTCCT
28nt-5’bio-nonTem	5’bio-CTAGAGGAAACAAACTATAGGAAACGACCAGGCCCTCAACATCTCTCACCCATCTCCACACGGGGGTTACCCGGCCTGCA
28nt-nonTem-Cy5(+3)	5’CTAGAGGAAACAAACTATAGGAAACGACCAGGCCC(Cy5T)CAACATCTCTCACCCATCTCCACACGGGGGTTACCCGGCCTGCA
28nt-nonTem-Cy5(3’)	5’CTAGAGGAAACAAACTATAGGAAACGACCAGGCCCTCAACATCTCTCACCCATCTCCACACGGGGGTTACCCGGCCTGCA-Cy5
28nt-Tem2	5’TGCAACCCCCGTGTGGAGATGGGTGAGAGATGTTGAGGGCCTGGTCGTTTCCTATAGTTTGTTTCCT
28nt-nonTem2-Cy5(3’)	5’CTAGAGGAAACAAACTATAGGAAACGACCAGGCCCTCAACATCTCTCACCCATCTCCACACGGGGGTTGCA-Cy5
28nt-nonTem49-Cy5(3’)	5’CTAGAGGAAACAAACTATAGGAAACGACCAGGCCCTCAACATCTCTCACCCATCTCCACACGGGGGTTACCCGGCCTGCAggCGGTCTGACCCGTGAACGTGCAGGCTTC-Cy5
28nt-Tem49	5’CCTGCACGTTCACGGGTCAGACCGccTGCAGGCCGGGTAACCCCCGTGTGGAGATGGGTGAGAGATGTTGAGGGCCTGGTCGTTTCCTATAGTTTGTTTCCT
28nt-Tem(5’P)	5’P-GGCCGGGTAACCCCCGTGTGGAGATGGGTGAGAGATGTTGAGGGCCTGGTCGTTTCCTATAGTTTGTTTCCT
539F	GAGAGAcctgcaggCGGTCTGACCCGTGAACGTG
539R-Cy5(5’)	5’Cy5-CAACAGCACGTTCCATACCAGTACC
28nt-nonTem-Cy5(5’)	5’Cy5-CTAGAGGAAACAAACTATAGGAAACGACCAGGCCCTCAACATCTCTCACCCATCTCCACACGGGGGTTACCCGGCCTGCA
28nt-nonTem-Cy5(-16)	5’CTAGAGGAAACAAACTA(Cy5T)AGGAAACGACCAGGCCCTCAACATCTCTCACCCATCTCCACACGGGGGTTACCCGGCCTGCA
28nt-5’bio-nonTem-Cy5(+3)	5’bio-CTAGAGGAAACAAACTATAGGAAACGACCAGGCCC(Cy5T)CAACATCTCTCACCCATCTCCACACGGGGGTTACCCGGCCTGCA
28nt-nonTem	CTAGAGGAAACAAACTATAGGAAACGACCAGGCCCTCAACATCTCTCACCCATCTCCACACGGGGGTTACCCGGCCTGCA
16mer-5’bioRNA	5’bio-UGCAUUUCGACCAGGC
36mer-5’bioRNA	5’bio-UCCGACGGGUUGUUACUCGCUGCAUUUCGACCAGGC
28nt-nonTem-Cy3(-16)	5’CTAGAGGAAACAAACTA(Cy3T)AGGAAACGACCAGGCCCTCAACATCTCTCACCCATCTCCACACGGGGGTTACCCGGCCTGCA
58nt-Tem	5’GGCCGGGTAACCCCCGTGTGGAGATGGGTGAGAGATGTTGTGGTTAGTTGGGTGTATGTTTGATGTGTATAGGGCCTGGTCGTTTCCTATAGTTTGTTTCCT
58nt-nonTem-Cy5(5’)	5’Cy5-CTAGAGGAAACAAACTA(Cy3T)AGGAAACGACCAGGCCCTATACACATCAAACATACACCCAACTAACCACAACATCTCTCACCCATCTCCACACGGGGGTTACCCGGCCTGCA
58nt-nonTem-Cy3(-16)	5’CTAGAGGAAACAAACTA(Cy3T)AGGAAACGACCAGGCCCTATACACATCAAACATACACCCAACTAACCACAACATCTCTCACCCATCTCCACACGGGGGTTACCCGGCCTGCA
14nt-Tem	5’GGCCGGGTAACCCCCGTGTGGAGATGAGGGCCTGGTCGTTTCCTATAGTTTGTTTCCT
14nt-nonTem-Cy3(-16)	5’CTAGAGGAAACAAACTA(Cy3T)AGGAAACGACCAGGCCCTCATCTCCACACGGGGGTTACCCGGCCTGCA
28nt-nonTem+19~+28mis-Cy5(+3)	5’CTAGAGGAAACAAACTATAGGAAACGACCAGGCCC(Cy3T)CAACATCTCTCACCCtagaggtgtgGGGGGTTACCCGGCCTGCA
28nt-5’bio-nonTem+19~+28mis	5’bio-CTAGAGGAAACAAACTATAGGAAACGACCAGGCCCTCAACATCTCTCACCCtagaggtgtgGGGGGTTACCCGGCCTGCA
28nt-5’bio-nonTem+19~+23mis	5’bio-CTAGAGGAAACAAACTATAGGAAACGACCAGGCCCTCAACATCTCTCACCCtagagCACACGGGGGTTACCCGGCCTGCA
28nt-5’bio-nonTem+24~+28mis	5’bio-CTAGAGGAAACAAACTATAGGAAACGACCAGGCCCTCAACATCTCTCACCCATCTCgtgtgGGGGGTTACCCGGCCTGCA
60mer-RNA	5’GCCAGGAGGCUAGCAACAGUCUUCAUUCAACCGACGUCACAAUAGUGAGUACCAAUACCU
C_Sen1HD_F_NcoI	5’GACATGcgtctcccatgggcATGAATTCCGCTGAATTGG
C_Sen1HD_R_SpeI	5’GGGGAATTCactagtATTGGATTTTACCTCATCGG
