# Supplementary material for: Single-molecule reconstruction of eukaryotic factor-dependent transcription termination
Source: Nat Commun. 2024 Jun 15;15:5113. doi: 10.1038/s41467-024-49527-z (PMC11180205; doi:10.1038/s41467-024-49527-z)
Supplement: Supplementary file 6 — Source data [file 41467_2024_49527_MOESM6_ESM.xlsx]

## Sheet: Figure 1a
Figure 1c
0 nM	3.5 nM	5 nM	10 nM
11	4.2	4.4	4.4
2.8	3.1	4.6	2.7
1.1	19.8	3.8	9.7
3.5	4.2	2.5	2.7
2.1	0.9	4.4	2.8
8.9	1.8	4.4	1
2.8	5.5	2.5	3.3
1.1	3	7.2	1.1
1.4	2.6	2	4.8
0.8	1.5	3.7	1.4
1.9	3.7	2.2	4.7
3.8	5.5	4	3.5
1.8	3.3	3.2	2
2.6	4.6	3.4	1.5
1.3	6.4	4.5	2.1
2	2	2.1	2
3.1	2.9	5.1	2.7
1.2	4.2	2.8	25.9
11.6	7.6	3	2.9
1.4	3.1	4.6	2.5
2.7	6.4	2.1	2.6
0.7	1.7	2.3	3.5
4	6.3	1.9	4.9
7.6	0.6	2.3	1.3
11.7	3.7	1.4	1.5
1.7	40.3	3	6.6
1.6	1.5	2.6	11.1
4.6	3.3	2	2.6
2.3	2.8	1.8	5.8
5	5.1	7.8	2.6
3.3	10.6	5.4	4.8
3.8	7.6	4.1	4
1.5	11.3	5.4	13.2
4.2	1.2	2.4	11.6
2.3	5.7	2.1	4.3
0.9	1.2	3.2	4
3	4.1	2.1	2.1
0.4	4.3	2.3	4.6
1.6	26.5	5.6	3.4
1	3	2.5	5.3
2.1	3.5	3.7	1.9
1.1	3.5	1.9	1.3
2.3	5.9	2.5	1.6
3.1	3.4	3.1	4.8
2.5	69.4	1.8	6.5
2.4	15.3	5.2	14.5
3.7	3.6	1	0.5
1	2.1	1.8	1.9
6.1	4.5	2.2	7.2
1.3	2	2.1	1.9
2.1	9.6	3.3	3
3.5	3.2	11.7	4.2
2.1	16.1	2.2	4.4
2.5	3.5	3.6	2.9
6	2.5	4	5.4
2.4	2.6	2.9	3.6
3.5	3.1	5.2	2.9
1.1	9.5	1.1	2.9
6.2	6.9	4.6	1.7
7.4	6.2	1.8	7.2
3.7	1.5	8.2	2.7
4.4	1.6	1.4	33.6
5.6	2	4.2	3.7
3	2.8	31.6	5.3
6.8	2.1	3.7	2.1
9.8	1.2	1.7	2.3
6	3.4	3.1	1.6
5.3	1.5	3.7	2
3.2	2.3	2.1	1.5
4.3	2.8	7.5	2.1
4.8	1.4	2.1	1.1
4	1.8	4.6	1
0.9	1.7	2.6	2.9
7.2	2.1	2.2	2
8.4	1.6	7.2	4.1
14.9	1.7	8.6	6.2
4.1	1.3	1.2	2.6
0.7	3.3	11.1	1.4
3.2	11.6	1.5	2.1
3.5	1.3	2.2	2.9
6.2	4.2	6.2	1.7
5.1	3	3.1	2.7
6.9	4.3	1.4	3.4
1.7	1.8	1.8	0.8
1.9	4.2	1.8	2.1
1.8	2.3	1.6	3
7.7	2.9	0.8	1.4
1.9	1.8	1.5	2.2
4.8	1.7	11.2	3.3
7	4.8	12.1	2.2
0.6	1.3	2	37.7
2.1	2.1	6.7	2.9
15.5	2	4.4	1.5
4.3	3.9	5.2	2.2
1.5	3.9	5.1	2.3
3.2	1.2	28.2	1.9
4.4	3.6	2.8	1.6
6.9	2.1	6.6	2.7
8.7	1.2	6.5	1.3
6.7	1.5	1.7	2.7
4.8	3.6	3.5	4
2.9	3.2	4.6	1.5
4.4	0.9	2.8	2.5
2.6	2.8	3.4	3.4
9	1.4	0.9	4.1
9.4	4.1	12.5	2.3
3.1	2.7	2.6	4.7
1.3	1.7	22.6	8.7
2.9	3.3	1.9	2.9
6.2	1.7	1.2	1.5
1.4	1.4	2.6	2.3
3.6	2.8	1.5	2.2
7.7	1.4	10.1	4.1
4.6	0.9	5.5	2
9.1	1.7	0.9	2.4
6	3.5	2.1	1.6
7.5	1.4	5.5	2.9
4.2	3.3	2.4	2.6
2.8	3	5.4	3
3.5	1.2	3.8	1.9
6	6.8	2.5	1.7
9.5	1.5	9.6	2.6
3.4	2.3	5.9	2.2
2.9	1.7	6.6	3.3
7.4	2.1	1.4	2.3
3.8	1.7	35.2	13.8
8.5	1.9	6.6	4.4
2.3	1.3	20.1	2.6
7.3	1.4	1.4	3.7
5.3	50.6	24.2	5.5
5.4	2.2	6.2	4.7
2.6	0.9	2.6	4.6
2.9	1.3	8.3	6
3.6	1	4.9	4.9
7	1.7	2.8	2.3
5.9	1.7	12.3	3.5
3.8	1.6	2.8	2.7
3	4.5	5	0.7
2.6	1.8	6.2	2.2
9.2	3.5	6.4	2.2
2.2	2.9	12.3	2.2
4.2	0.9	12	2.6
5.1	0.9	5	3.3
2.2	2.5	3.2	6.5
3	1.7	3	1.5
1.8	2.2	61.6	2.7
4.4	3.5	7.8	2
2.4	0.5	13.7	2.7
5.5	5	3.6	2.5
1.7	2.1	4.9	2.4
3.8	4.6	9.2	4.7
5.2	12.15	5.9	3.2
5.1	2.2	5.6	4.3
17.7	2.5	7.9	2.7
2.3	8.6	2.4	3
2.8	1.3	4.8	1.4
7.5	1.9	6.1	1.9
2.1	3.5	7.4	2.5
0.8	27	3.5	2.4
4.2	3.7	2.8	2.6
2.4	2.7	14.1	2.1
1.5	2.3	8	3.3
7.9	2.7	3.2	3.4
2.1	3.3	3.6	1.8
1.1	2.1	4.5	3.1
5.3	1.3	3.7	6.1
9	3.3	5.2	2.8
1.4	2.1	8.3	2.7
3	1.3	5.8	2
3.5	2.5	9.6	3.3
3	2.2	4.2	1.4
0.9	1.1	8.8	1.8
1.6	2.1	3.1	3
2.6	7.6	19.3	2.3
5.3	1.6	9.1	3.4
1.3	20.2	2	1.3
5.8	0.7	4.9	3.5
2.5	1	5.3	4
10.4	0.8	6.4	3.4
3.9	82.4	9.8	2.8
4.7	2.9	5.9	3.4
3.4	2.3	6.1	4.3
7.6	3.4	6.8	2.2
3.9	12.9	8.3	2.7
1.8	2	5.7	2.7
3.1	5	3.5	6.2
6.7	1.9	3.7	2.4
6.5	1.6	7.9	3.5
7.2	2.2	4	62
6.9	12.6	8.2	7.8
5.4	32.5	2.5	3.1
4.2	1.3	3.9	5.8
3.1	2.6	9.9	1.6
3.1	2.4	9	1.8
4.4	2	6.6	2
2.9	0.8	2.7	3.3
4	4.1	3.4	2.7
2.6	0.6	4.5	1.3
16.6	2.8	2.7	2.3
3.6	5.5	3.9	31.2
5.5	3.2	3	2.6
5.9	8.6	3.8	4.9
6.3	4.4	10.7	9.2
10.8	4.2	1.6	1.6
2.2	4	4.9	1
5.9	4.3	4.1	2
2.6	3.1	5.9	2.8
4.5	4.2	2.4	1.7
4.6	1.4	2.6	2.2
1.5	4.3	8	1.8
3.1	2	2.8	2.6
3.7	1.8	4.6	5.5
5.4	3	9.1	5.5
3.7	2.2	10	1.8
6.3	1.3	3.7	24.4
4.1	4.7	10.7	1.7
1.4	5.3	7.5	1.5
2.6	20.3	3.2	4
6	1.8	3.9	2.8
4.2	5.3	10.2	9.3
3.8	0.6	6.7	2.6
4.8	5.3	2.5	5.6
4.4	3.3	5.4	1.3
6.4	3	11	5.7
4.2	5.1	11.4	6.3
5.5	1	8.6	2.8
5.7	2.8	4.1	6.7
2.9	1.6	3.9	2.6
2.6	1.3	5	6.4
1.7	7.6	5.5	1
3.2	3.4	4.6	2.6
6.2	3.8	5.8	4.1
6.3	1.4	8.1	7.7
1.5	1	9.7	9.7
3.6	4.3	14.4	3
4.1	3.5	4.9	4.8
5.9	3.5	5.1	9.7
3.3	4.9	9.8	1.7
1	6.2	11.2	4.5
5.2	0.6	8.4	5.3
18.8	2.4	2.9	8.8
4.2	2.6	4.2	4.4
6.3	5	2.7	3.2
6.1	1.8	2.1	6.3
8.1	8.2	9.1	2.2
4.5	2.6	1.4	2.3
1.3	3	2.9	2.2
4.1	3	1.1	6.7
4.8	5.3	2.6	7.8
2.4	3.5	2.4	4.9
2.4	2.7	2.3	8
2.6	1.1	2.3	16
3.2	2.7	6.3	3.8
2.9	10.4	2.6	4.6
11.3	0.9	1.9	29.2
3.6	7.9	3.8	4.5
1.5	6.7	2.2	6.5
4.4	4.4	1.6	3.5
10.9	5.1	9.8	3.5
2.7	2.8	1.9	12.2
13	5.3	5	12.5
14.5	6.7	1.8	3.8
6.2	4.3	1	5.3
2.4	1.9	2	6.9
3.9	12.8	19.4	1.6
5.1	6.2	2.2	7.8
5.4	8.6	4.9	4.9
1.2	1.7	6.2	5.4
4.5	3.8	1	1.5
7.1	3	1.9	38.7
2.8	1.1	0.8	3.5
1.9	2.7	42.2	2.5
4.1	2.5	2.7	3
5.4	4.2	3.4	2.9
3.7	5.9	7.8	13.5
2.6	5.8	1.7	15.5
2.9	4.4	3.2	4.8
1.6	58.3	3.2	1.4
4.6	7	2.7	2.9
2	5.1	15.5	4.8
5	7.3	18.6	1
5.2	5.1	4.6	1.5
2.4	2.4	3.2	4.8
20.6	6.9	4.9	6.5
1.9	5.3	18	31.5
1.3	2.1	2.7	3.5
5.9	9.9	0.4	2.1
11.7	3.2	1.7	6.1
2	3.2		6.5
2.8	2.8		2.7
2.1	3.3		8.5
2.2	4.4		2.5
2.7	3.3		2.3
2.1	5		8.8
1.9	4.2		2
2.7	7.8		5.3
3.9	3		3.3
1.5	3		2.9
5.3	25.5		2.8
3.6	2.5		3.9
6.4	6.2		2.6
1.7	0.2		3.5
4.2	2.6		2.7
3.5	5.6		4.7
2.4	1.5		41.5
2.3	2.1		4.3
1.3	5.6		4.8
7.1	3		7
1.6	27.4		4.5
3.5	5.1		6
2.8	3		74.1
6.3	8.4		7.4
2	8.5		2.2
4.1	6.1		3.4
4.4	26.2		10
3.3	3.2		2.5
3.6	4.7		5.9
3.5	2.9		4.7
2.4	5.6		4.6
27.4	2.9		3.4
5.2	3.6		1.9
3.3	5.2		9.7
9.5	2.4		4.6
1.9	3.7		2.7
4.2	6.1		5
0.9	9.2		4.7
3.7	21.8		5.9
6.3	2.1		7.3
	6.9		6.3
	2.5		6.8
	5.2		6.5
	0.8		5.5
	53.5		12.3
	5.1		2.9
	7.6		5.4
	3.3		3.8
	4.5		1.2
	29.9		12.4
	7.4		2.5
	3.6		6.9
	5.3		3.8
	5.5		9.9
	4.7		1.9
	6.2		2.5
	5.3		2.1
	4		3
	4		3.7
	4.9		29.6
	9.7		4.9
	3.1		2.5
	3.9		3.8
	5.8		4.4
	3.2		3.1
	4.8		2.7
	6.4		2.2
	1.7		3.2
	3		4.8
	3.9		2
	5.5		10.1
	3.7		12.3
	1.5		2.7
	3.4		1.1
	10.1		2.2
	2.4		4.6
	3.3		1.8
	4.5		7.7
	2.7		0.8
	7.5		5.1
	2.8		0.7
	1.9		3.9
	5.7		3.8
	4.6		7.4
	12.2		4.2
	4.5		2.6
	6		13.3
	14.8		2.8
	4.2		3
	4.5		1.5
	1.8		1.4
	4.6		4.3
	10.4		2.5
	5.8		2.4
	28.6		5.8
	4.5		4.9
	1.1		7.4
	8.2		4.1
	5.5		3
	29.9		4.8
	8.7		1.9
	16.4		1.5
	8		2
	2.8		1.8
	5.8		4.6
	2.7		1.2
	18		1.8
	5.7		1.7
	36.6		3.7
	4.4		4.4
	36		2.8
	10.4		7.3
	22.2		4.9
	6.1		0.7
	1.2		2.1
	3.2		1.9
	1.1		0.8
	3.5		2.6
	6		3.5
	3.7		2.3
	1.5		6.4
	7.7		1.4
	3.2		1.6
	3.3		0.6
			2
			2.1
			1.8
			3.3
			4.1
			0.4
			2.7
			3.1
			2.8
			2.2
			5.6
			12
			1.4
			86.5
			11.6
			4.1
			1.9
			1.8
			0.9
			1.4
			3.4
			1.7
			4.8
			7.1
			5
			4.4
			9.8
			32.6
			0.3
			2.6
			2
			83
			7.6
			2
			39.2
			5.8
			0.9
			8.5
			5.1
			1.6
			1.6
			2.2
			4.6
			5.2
			2.5
			1.5
			4.2
			3.1
			2.4
			1.4
			1.2
			1.8
			1.9
			3.7
			1.8
			1.1
			3
			64.8
			2.1
			1.8
			4.6
			3.6
			3.3
			1.3
			1.9
			29.9
			1.5
			1.3
			36.4
			56.2
			2.9
			1.8
			1.5
			1.8
			4.3
			2.5
			1.8
			0.9
			1.3
			7.1
			1.6
			2.2
			1.9
			3.2
			1.9
			3

## Sheet: Figure 1d
Figure 1d
0 nM	3.5 nM	5 nM	10 nM
2.34315	2.5392	1.48774	1.83511
1.50026	2.11992	1.78489	1.97142
1.41267	1.59445	1.81456	1.75734
2.01854	2.94141	1.96385	2.02361
1.23895	1.75314	1.8224	2.05967
1.89627	2.13552	1.6264	1.75363
1.62482	1.76247	2.16696	2.10808
2.30755	2.28187	1.61665	2.08295
1.8387	1.78162	1.81426	1.82319
1.37992	1.82829	1.78446	2.02609
1.63229	1.70394	1.53295	1.92893
2.34013	2.09619	2.06822	2.17483
1.90346	2.08323	1.54022	1.34691
2.37092	2.20736	1.50856	1.8327
1.79495	2.16725	1.70554	2.37283
1.56201	2.63056	1.97856	1.80389
2.00795	1.70775	1.63127	1.52232
1.68213	2.14684	1.78376	1.84175
2.15477	2.53485	1.83081	2.24867
1.61731	2.07266	2.34129	1.50108
1.65098	1.88067	1.69556	1.82868
2.26636	2.76166	1.48339	2.08798
1.7785	2.98627	1.66513	2.24489
1.66158	1.34635	1.81707	1.94222
1.7674	1.68697	1.90299	1.7714
2.38537	2.44476	1.73877	1.7905
1.37492	1.8632	1.93493	1.88802
1.79375	1.43761	2.02263	2.01742
1.84605	1.29409	1.61081	2.02225
1.6461	2.73432	1.9162	2.07515
1.52004	1.91741	1.47879	2.0806
1.83284	2.14834	2.20357	2.08099
1.84097	2.37214	2.37233	2.18658
1.86769	2.89402	1.58408	1.15627
1.74215	1.61745	1.64483	1.69314
1.87539	1.89001	1.84829	1.27675
1.79795	2.18208	1.73308	1.95757
2.0554	1.69498	2.72096	1.77974
1.77591	3.0779	0.80031	1.71147
1.27107	2.51411	2.13815	2.29375
1.70278	2.1349	2.15407	1.79275
1.66012	1.37152	1.49381	1.74151
1.90923	1.95586	1.6687	1.7094
1.54784	2.23242	1.51864	1.43746
1.15875	1.53812	2.06697	1.35786
1.19247	1.76117	1.56706	1.62953
1.10172	2.30847	2.30116	1.93956
1.42581	1.61482	1.65833	1.2769
1.02579	2.14549	2.11214	2.36038
0.45045	2.14032	2.66058	1.90413
1.05377	2.52142	1.17661	1.65881
1.62396	2.71133	1.21424	2.00241
0.79411	1.47936	1.85976	1.99458
1.1402	1.76386	1.04347	1.30904
2.25626	1.39213	4.19533	2.02685
1.7414	5.4068	1.54012	1.9603
2.25699	2.30948	2.39106	1.7811
2.18131	1.18272	1.94918	1.34814
1.52623	1.69806	1.73501	1.73325
2.6454	2.724	2.07932	2.77852
1.88407	1.22477	2.21096	2.0206
1.98779	1.46962	2.19461	1.46441
1.57561	1.58805	1.80242	1.62948
2.13912	1.86903	1.79722	1.33507
2.3135	1.66237	2.71373	1.51426
1.75626	2.2821	1.34692	1.90478
2.17418	1.8557	3.1072	2.14488
1.73744	1.53751	1.24117	2.14306
1.82993	1.18812	2.05396	1.61487
1.95615	1.62825	1.62122	1.58158
2.1546	1.8608	1.27501	2.49386
2.48884	2.12978	2.33373	1.23989
2.32219	1.38285	2.67102	1.70029
1.88154	0.9377	1.56338	1.69728
1.85687	1.27107	1.11525	1.56704
2.20744	1.9073	1.5938	1.28612
2.35709	2.48798	1.2625	2.10023
2.0312	2.03578	2.13515	1.72652
1.77001	1.66933	2.00668	1.68575
2.34285	2.16738	2.03378	1.5228
2.06088	2.43409	1.23288	1.3711
2.33797	1.94075	1.94251	1.29232
2.40424	1.86956	1.85988	1.90005
1.99496	1.81626	1.82018	1.74089
2.01408	1.60006	1.43714	1.14319
1.5575	2.07838	3.40603	2.07105
2.31832	2.32422	1.60032	1.92243
1.76691	2.20812	1.61068	1.75447
1.91531	1.52439	1.77803	1.93048
1.83637	1.80257	2.66833	2.1142
2.23089	1.92958	1.26148	1.32791
1.88857	2.37483	2.17821	1.22419
1.92879	1.91014	1.06814	2.26172
1.79214	1.7863	2.13671	1.5117
1.61105	1.55991	1.6776	2.26377
1.63089	1.65889	1.53906	1.80472
1.61316	2.06314	2.43034	1.40901
1.6711	1.81956	2.02103	1.09724
2.24304	1.51153	1.43831	1.77412
2.12064	1.24256	0.98736	2.15453
1.7082	0.99686	1.53029	2.27118
2.12493	2.10867	1.50328	2.95352
2.49024	2.44558	1.96046	1.47669
1.84394	2.48135	1.79424	1.65063
1.48647	1.58905	1.519	1.8406
1.2034	2.07474	1.75681	1.35189
1.61301	1.51426	1.91844	1.69594
2.03849	1.64097	1.69773	1.5153
1.55756	1.78824	1.70744	1.33279
2.16732	2.07474	0.94425	1.56285
1.79183	2.11894	1.59938	1.54708
1.77283	1.55801	1.87853	1.80911
2.15682	1.82336	2.06362	1.93001
2.177	3.22936	1.45201	2.2553
2.03754	1.19566	1.43015	1.55123
1.86214	1.28678	1.74461	2.00204
1.63175	3.29317	1.29407	1.54934
1.98035	2.60809	1.63244	1.70122
2.06788	1.40759	1.81133	1.80678
1.74395	1.92625	1.25927	1.6611
2.18361	0.56589	0.86066	2.34533
2.18062	1.78203	0.66825	2.24683
1.62678	0.82091	1.28803	1.51627
1.71865	1.60284	2.68962	2.06398
1.48968	4.91557	1.62967	2.10038
1.95887	1.97575	1.00471	1.54201
1.14023	1.55761	2.64394	2.02673
2.58392	1.55653	1.49148	1.39775
1.83469	2.48262	2.27298	2.78905
1.91133	3.34234	1.53445	1.31569
1.24364	2.15642	1.35084	1.57541
1.97362	1.08327	1.40775	1.70658
1.972	2.26349	1.4667	2.35705
2.07507	1.09499	1.26973	1.57581
1.55053	1.46746	1.78547	1.71774
3.44719	1.49773	1.87736	1.81784
3.32602	2.44853	1.59452	1.83252
3.93802	2.16594	1.71525	1.59423
2.59157	1.31061	1.77669	1.79905
2.63182	1.37303	1.65249	1.17574
2.40459	2.02737	1.28152	3.74345
1.26723	1.88737	1.31913	2.31748
2.78753	1.83821	1.33738	2.17257
1.94714	2.0713	1.74452	1.89736
2.52261	1.91344	1.86546	2.01697
2.88473	2.52915	2.16274	2.12445
2.8919	1.35037	2.93885	1.83003
3.42444	1.39944	1.51095	3.18948
1.45015	1.77189	2.36467	1.8682
3.257	1.60619	1.02981	1.77721
3.41702	1.41742	1.25975	1.85617
1.61819	2.32988	2.0845	1.94398
1.66701	1.67274	1.67482	1.8069
1.55093	1.97636	2.83194	1.87432
1.93548	1.71426	1.3862	1.58306
1.55742	1.17236	1.89491	1.57623
2.1396	1.30636	2.16163	1.4712
2.14348	1.54933	2.59495	1.87575
1.68271	2.3088	1.49957	1.5629
1.5001	1.83382	1.19059	2.962
2.2491	2.1252	1.75893	1.80235
1.27977	2.12808	1.60652	1.49851
1.60571	1.94498	1.09289	1.96495
3.508	1.35209	1.75617	2.44965
1.50313	1.97636	1.84964	1.98929
1.87728	1.71037	1.67431	2.05183
2.53344	2.10427	4.28343	1.71405
1.46238	1.34424	2.23081	1.87199
2.31588	1.73211	1.97596	1.69981
2.61733	2.41751	2.04718	1.43963
3.85035	2.34681	2.04021	2.49206
2.48226	1.9023	1.49521	1.69663
1.19741	2.27176	1.56146	1.59354
2.34801	1.2234	1.61283	1.55336
2.0135	1.86764	1.29667	2.18661
2.22519	1.70429	1.59596	3.79475
1.63581	2.16961	2.08598	1.83135
2.25149	1.92261	2.99159	1.35175
1.37369	1.29402	1.50738	4.11582
1.9873	1.35799	1.90735	2.15646
1.63457	1.46576	2.21733	1.99695
2.67777	2.04676	1.44593	2.47232
2.46173	1.21065	1.24232	1.2855
3.0036	1.4158	1.54442	1.78181
3.88265	1.75108	2.00995	1.90065
2.36816	2.68425	2.39157	2.00265
2.23548	1.98828	1.63386	1.33525
2.14856	1.50269	1.81333	1.41806
2.58632	2.01218	1.02304	1.58979
2.40426	1.26965	2.23776	1.63064
1.67454	2.09535	1.35316	2.27878
2.0084	1.83587	1.64823	1.79304
2.0496	1.22415	1.23	3.18443
2.60142	1.70135	1.7518	1.78215
2.79893	2.04539	1.67988	5.15808
2.05206	1.42187	2.24604	2.24594
2.03135	2.07884	2.20846	1.84658
2.11764	1.17831	1.44115	1.027
2.08012	2.11536	1.75543	1.96933
2.6932	3.23077	2.20106	1.26792
3.92301	1.60271	2.08137	1.31238
2.66788	2.11799	1.78003	2.68404
1.16507	1.42868	1.70722	5.40446
2.31754	1.86425	1.77541	1.95159
2.48951	1.98065	2.11529	1.18068
2.22377	1.12735	1.64201	2.04753
2.59894	1.36258	3.48508	1.55492
2.27107	1.66274	1.94131	1.9307
1.74021	1.42161	1.86813	1.66307
3.41345	1.81993	2.36194	2.1512
2.24799	2.08494	1.70307	1.44404
4.53379	2.10124	1.34867	3.33834
2.79916	1.46603	1.90065	1.80011
1.82128	1.62887	2.35026	2.04801
1.44698	1.80775	1.98942	1.81232
3.79385	1.94562	1.72515	1.69497
1.97187	1.72449	2.02682	2.38295
3.2403	1.5692	1.48816	3.39163
3.46318	2.0064	2.57935	1.12204
2.34261	1.34698	2.54047	1.42188
1.85812	2.04004	1.61963	1.77931
1.57966	1.81827	2.66239	1.99276
2.16794	1.68891	2.06717	2.3913
2.14779	1.1677	2.58485	1.80142
3.59089	2.09418	1.90861	2.36705
2.6353	2.03981	1.02823	2.33094
3.57284	1.63363	1.2534	2.04889
1.64361	2.82773	1.40426	3.59897
2.97701	0.99157	1.40444	1.9465
1.85132	1.51848	1.55868	2.14627
2.64777	1.8123	1.72054	1.62321
2.12692	1.8906	1.51621	1.68588
1.29928	1.73414	1.58607	1.73096
2.51699	2.13979	2.13919	1.77415
3.32722	0.8541	1.76995	1.45214
3.26366	1.9494	1.87459	4.15053
3.93136	1.63096	1.66467	1.3238
1.37356	2.02081	1.74266	1.79929
1.46852	1.79849	2.01533	1.08378
2.38528	1.26193	2.32909	1.69169
4.24263	1.71206	2.03777	1.93116
4.66107	1.44905	2.02066	3.11039
3.34799	2.12724	2.11479	2.00544
2.46105	1.52813	1.922	2.04077
3.1265	1.89018	1.38213	1.93413
1.80098	1.66039	1.67059	2.59883
3.11948	1.54742	1.14047	2.24514
3.13082	1.45546	1.60699	1.62074
2.36649	1.30538	2.10684	1.74127
1.45215	2.11861	1.83363	4.41897
2.92821	1.50902	1.40075	2.2517
1.75809	1.9691	2.25329	2.04023
1.80271	1.73801	1.44064	1.71699
1.97165	1.93737	1.00755	1.77265
1.42889	1.14196	2.28772	1.95053
4.2614	1.05751	2.22792	1.57898
3.17588	1.92522	1.99641	1.64516
2.312	2.10579	2.08667	2.23857
1.73801	1.06677	1.86387	2.48208
4.2502	1.59743	1.36634	2.52088
2.32615	1.55925	1.61482	2.05996
2.74727	1.86987	1.73751	1.38697
2.55225	2.45241	2.31653	1.54632
1.69702	1.89036	1.90461	1.83314
2.50935	1.8826	1.61278	2.58451
2.03042	1.38011	2.48406	2.53983
2.59528	1.28225	1.92287	2.47362
4.07683	1.44275	1.38411	1.32372
3.03434	1.57171	1.38944	2.24782
2.32343	2.07855	1.73758	1.12326
1.87967	2.13516	1.74038	1.56187
2.08052	1.64002	1.85444	1.8653
1.29384	2.25229	3.81221	2.17162
2.06066	1.09207	2.07501	1.10152
1.77303	1.43928	1.558	1.55503
2.48483	2.05848	1.88046	1.84961
1.82007	1.68828	2.78468	2.08933
1.876	1.76487	2.28184	2.13467
2.17391	1.83316	0.92452	2.15079
3.25394	2.14524	1.31612	2.01489
4.56383	1.9159	1.6057	1.93506
4.7793	1.11248	1.59271	3.86355
2.34595	1.53015	1.51246	2.18343
2.02593	1.68903	2.18715	2.27514
2.44933	1.35906	2.15849	2.09883
2.62746	1.60429	2.86307	1.06894
1.77238	1.58637	1.12596	1.41147
3.47419	1.35405	2.66816	1.97247
2.65163	1.88897		1.80915
1.51494	1.55774		1.84873
1.91637	1.621		1.8187
3.15267	1.88617		2.70266
1.43184	2.10374		1.59373
1.65489	1.88437		2.92455
2.30496	1.86572		2.57323
1.86969	1.40359		2.00779
5.15374	2.16508		1.95809
2.7356	1.99754		2.39363
1.91176	2.06763		1.27623
2.89199	1.33388		2.43208
1.76623	2.4394		1.31488
2.0475	1.3457		1.90574
5.78359	2.21318		2.20408
1.34704	1.90791		1.20714
2.13737	1.41321		2.71883
1.69562	2.18732		1.08272
2.55791	1.54139		1.25759
3.67834	1.45757		2.76063
1.95389	1.88588		2.242
2.13217	1.47398		2.19857
1.79379	2.04513		2.29738
3.16635	1.48463		1.77135
1.99179	2.50921		2.03119
4.62213	1.42668		2.83033
1.73096	1.33168		2.5242
12.5113	2.14288		1.8111
2.19376	1.77114		1.57338
3.34548	1.60529		1.86773
2.52806	1.9348		1.87972
3.54137	1.571		1.85537
1.91815	1.61799		2.10934
2.54757	1.74576		1.56057
2.27728	1.49092		2.62106
2.63154	1.05379		2.34033
1.74145	1.61294		1.69183
2.32645	2.29979		1.92109
2.77186	1.78386		1.74653
2.28896	1.7168		4.33114
	1.97161		1.91117
	1.95402		1.87625
	1.34453		1.38113
	1.66855		1.73347
	1.64462		2.25143
	1.49177		1.62255
	1.29321		1.38341
	1.5898		2.0888
	1.71547		1.33862
	1.93432		2.3207
	1.69033		2.28117
	1.12496		1.91314
	1.74276		1.66227
	2.05535		1.84045
	2.13202		1.27421
	1.25349		1.76046
	2.25563		2.95422
	1.70329		1.85272
	1.09077		1.64769
	1.60184		1.80129
	1.67565		1.65055
	1.47191		2.55465
	2.44566		1.99095
	1.28642		1.09045
	1.26208		1.63989
	1.68993		1.5447
	1.7799		2.19499
	1.8547		2.18011
	2.03288		1.44181
	1.78889		1.42844
	2.36841		2.25052
	1.58448		2.15881
	2.22853		2.64592
	2.14787		2.89362
	1.9095		1.70853
	1.24277		1.16773
	1.81785		1.58611
	1.98293		2.03219
	1.92103		1.68079
	1.77089		1.94915
	1.26729		2.61741
	1.5093		1.60801
	1.16615		1.32731
	1.21497		1.06062
	2.0495		1.99478
	1.3508		2.0944
	1.7578		2.0719
	1.10264		1.73846
	3.90253		1.9111
	1.21493		1.85934
	2.37213		1.79681
	2.61616		1.43381
	2.05767		1.59435
	1.79408		2.9464
	1.62041		1.61066
	0.95965		2.12701
	1.8514		1.85076
	2.31092		1.93124
	1.44485		1.24616
	1.28684		2.05372
	1.66471		1.41059
	1.07631		1.21877
	1.31886		2.43124
	2.25462		1.9839
	1.96771		1.54673
	1.44378		1.74542
	0.86396		1.69511
	1.99191		1.72492
	1.49117		1.84141
	1.77341		2.04444
	1.38512		1.7459
	1.96759		1.59968
	1.22438		1.99142
	1.8902		2.71144
	1.24183		2.50087
	2.4212		2.16145
	1.48658		1.21054
	1.31734		1.77735
	1.3761		1.31596
	0.85364		2.02555
	1.33243		2.06481
	1.30306		1.74462
	1.03492		1.36403
	1.35902		1.98158
			1.485
			2.2636
			1.77391
			1.55597
			1.66226
			2.07676
			1.92002
			2.26356
			0.75757
			1.76388
			2.57172
			2.00915
			1.55051
			1.94438
			2.34249
			1.62342
			2.3223
			2.26582
			1.92666
			2.88152
			1.70016
			1.86125
			1.91304
			1.9062
			1.5491
			1.80144
			1.93473
			1.33492
			1.88658
			2.07196
			1.80687
			2.08069
			2.25897
			1.72563
			1.95788
			2.71148
			2.4745
			1.88292
			1.76119
			1.92597
			1.26061
			1.75911
			1.35448
			1.55495
			1.39858
			2.21024
			2.66227
			1.65431
			1.88476
			1.21974
			0.51491
			1.28281
			1.63806
			1.6799
			1.93297
			1.56852
			1.72412
			1.82088
			1.89261
			1.9913
			2.70287
			1.31798
			2.13467
			2.3282
			1.3321
			2.17123
			2.92956
			1.64837
			1.47354
			1.82624
			1.75365
			1.83162
			1.74045
			2.46797
			1.24887
			1.66633
			2.22482
			1.28586
			1.34974
			1.4021
			2.38996
			1.0856
			1.38395
			2.69904
			1.2587
			1.05842

## Sheet: Figure 1e
Figure 1e
3.5 nM	5 nM	10 nM
60.3	40.4	39
25.7	28.6	2.8
72.1	22.2	4.4
55.6	105.4	4.4
36.7	40.9	6.3
30.1	28.2	15.8
7.6	35.6	0.2
34.1	82.6	0.6
30.6	91.1	20.5
7.6	42.6	43.3
85.2	49.6	7.7
37.7	45.9	9.5
90	130.8	14.4
45.3	24.8	31.8
110.7	146.2	8.9
66.6	83.3	11.1
0.1	28.9	8.5
60.3	40.4	11.2
71.9	43.6	11.4
153	9.8	2.1
78	68.7	9.9
16.9	142.6	11
133.5	35.4	10.3
121.9	34.8	12.3
6.8	5.5	12.2
86	10.5	5.5
2.6	105.2	5.9
14.1	2	3.5
175.2	93.6	6.3
28.9	5	33.2
10.3	123.5	10.4
110.5	96.3	5.3
52.8	23.6	1.1
176.3	150.3	7.4
55.5	95.4	8.2
10.4	108.4	4.8
25.4	6.8	8.9
0.1	31.8	20
44.1	126.3	2.9
33.4	82.5	3.4
69.9	63.2	7.4
61.8	40.6	1.6
140.8	33.2	7.9
1.7	58.8	30.9
150.5	150	4.5
3.2	14.6	14.2
38	65.6	14.1
21.6	104.6	3.2
97.1	21.7	5.5
74	106.5	24.1
86.2	23.9	2.3
46.1	10	5.9
171.5	79.2	7.4
22.5	93.4	28.6
51.2	19.8	13.3
114.3	105.4	23.1
37	7	15
97.9	35.8	8.4
8.8	153.5	19.1
19.2	74.5	24.7
142.3	96	17.6
95.4	47.8	5.4
85.1	58.3	32
121.9	44.7	5.1
148.4	14.4	23.9
5.3	27.1	0.6
63.2	50.7	12
42.6	51.7	52.5
20.1	165	13.6
22.6	122.7	28.3
149.6	11.9	26.6
60.7	43.4	1.2
66.5	52.2	22.3
26.7	3.5	3.3
36.9	74.6	5.4
103	10	33.4
4.1	17.7	11.8
62.6	32.9	7.6
79.7	40.8	7.8
32.9	17.1	27.3
8.7	115.4	1
4	4.1	1.7
25.3	50.6	3.4
126.7	32.2	12.5
10.4	10.3	6.6
133.1	14.5	11.6
94.8	7.2	0.6
65.1	30.8	83.7
79.8	150.2	28.1
8.6	6.9	18.8
179.2	64.1	27.5
54.7	67.1	2.7
44.7	97.5	36.1
125.6	54.5	22.6
41	4	12.9
20.3	70.9	10.8
39.6	35.6	3.1
14.6	10.8	11.5
140.8	13	15.2
12.3	146.8	41.8
24.7	21.5	9.8
63.8	7.9	17.3
176	26.4	3.6
1.5	1.9	0.3
89.4	38.1	18.1
93.9	23.5	3.4
92.7	3.5	7.1
19.9	141.6	2.1
182.5	60.3	5
56.4	33.6	23.6
8.5	6.9	0.7
18.9	1.5	2.6
87.9	53.6	16.5
33.1	1	1
20.9	72.7	2.9
44.8	76.1	26.2
114.1	52.2	17.4
45.4	50	15.1
99.8	66.2	16
92.4	23.5	1.7
9.5	8.4	35.4
82.1	28.2	26.1
13	14.6	2.1
17	32.7	15.4
154.9	7.7	32.8
71.9	4.9	9
8.7	7.4	1.3
73.1	54.1	21.1
58.8	70.5	7
109.9	110.8	1.6
78.3	28.6	12.7
120.3	21.6	4.3
161.1	14.9	13.8
19.8	25	10.9
79	12.4	21.4
92.1	10.3	30
20.1	24	7.5
54	70.5	0.6
37.6	19.1	12.6
107.4	11.8	5.6
74.5	7.5	1.6
23.8	13.9	3.5
12	9.3	6.1
42.3	78.2	1.9
75	25.4	17.4
34.5	27.8	13.2
86.1	17.8	2.7
114.7	4.1	53.8
74.4	11.6	3.7
11.6	34.6	17.9
25.9	46.4	3.1
16.4	16	3.6
110.6	38.6	0.3
21.9	10.8	0.2
53.5	9.6	14.8
5.5	42.8	14
4.1	42.5	13.3
3.3	1.8	28.6
56.3	0.4	29.9
38.3	22.2	7
28.2	33.7	4.2
59.4	13.3	25.5
39.3	15.1	5.9
1.5	19.1	8.6
75.3	6.7	12
7.1	44.4	22.8
22.2	3.5	1.4
108.8	100.8	6.5
26.2	13.1	14.2
125.5	3.4	10.5
44.1	60.1	20.8
25.2	42	8.5
175.3	11.7	26.2
64.6	25.5	2.4
26.9	33.8	35.4
40.7	68.4	3.6
25.6	0.9	25.4
57.5	22.6	0.8
81.2	12.2	13.1
80.6	14.1	4.1
142.9	18.5	5.4
143.1	6.2	1.7
111.3	26.3	51.6
88	12.7	23.2
23.1	11.4	4.1
121.3	34.2	4.3
159.6	32.9	3.5
171.3	36.5	38.4
8.1	9.4	28.1
17.2	81.7	14.2
28.7	46.5	2.8
44.3	25.5	0.3
23.8	9.8	3.6
102.4	74.8	0.1
73.8	57.6	3.9
2.7	18.5	17.8
48	81.3	46.4
26.4	34.5	0.1
93.6	111.1	1.4
40.9	3.8	12.7
71.3	33.5	2.9
13.4	14.4	8.3
61.7	34.1	18.7
127.3	25.4	15
13.9	28.6	9
61.9	7.4	0.1
58.7	28.2	18.3
20.5	66.9	22.9
8.5	28.1	8.1
11.9	44.7	14.1
80.1	36	31
63.7	19.6	5.4
56.7	154.1	20.5
63.7	30.9	28.9
25.2	2	14.6
81.8	31.4	1.7
42.8	80.7	1.5
52.3	36	19.1
65.6	25.3	15.9
34.7	20	3.9
56.2	5.2	8.7
180.7	27.9	12.1
11	34.4	0.7
1.5	21.1	3.1
110	64.6	10.6
91.6	75.4	3.7
19.3	8.6	8.9
6.5	54.5	4.1
153.8	36.1	4.2
25.2	64.6	0.1
78.1	97.6	12.9
19.9	29.1	47.8
95	0.6	35.6
27.7	0.8	0.8
14.2	109.7	6.1
147.9	99	1.7
2.8	44.1	17.8
36.1	19.5	21.4
39	7.4	22.2
42.4	29.1	3.7
43.8	141.6	8.1
117.5	61.2	28.7
19.8	17.7	15.6
165.9	32	3.8
1.2	38.9	7.1
29.1	65.4	3
53.2	2.6	26.5
114.6	7.2	15.6
42	32.2	45.1
27.6	87	23.1
58.7	23.3	13.6
35.2	52.1	35.5
55.8	76.5	11.8
14.3	0.1	6.1
4.8	3.1	6
5.8	50.7	22.7
15.2	75	0.7
128.4	52.8	3.1
145.7	154.3	0.8
79.4	0.8	55.3
169.6	29.9	2.3
168.4	29.9	11
14.5	76.9	7.6
28.4	37.3	15.4
34	33.1	14
103.1	19.8	10.9
85.4	17.1	8
15.7	3	0.5
34.1	7.8	4.8
68	40.9	12.9
30.3	29.3	14
23.9	10.8	1.5
71.9	20.9	23.5
15	72.2	4.3
17.2	61	30.7
77	68.8	20.3
56.2	104.9	16.1
4.6	0.4	9.1
19.9	13.4	1.3
25.2	102	3.5
15.6	18.5	7.5
53.3	10.5	17.9
45.7	31.6	22.4
10.5	2.2	2.8
63.9	14.2	7.6
9.6	83.7	23.4
27.1	24.8	1.6
27.6	90.1	13.8
70.5	44.1	1.8
99.5	1.8	12.1
68.4	9.4	19
107.3	34.9	10
137.3	117.4	21.5
97.3	6.7	3.8
2	70.2	1.8
8.7	11.4	7.6
54.2	34.1	11.5
66.8	10.7	12.4
35.7	21.1	1.4
59.1	45	5
26.9	1	3.9
1.1	0.8	4.8
59.1	2.2	6.3
2.4	18.2	46.5
5.9	5.7	17.2
0.3	3.3	2
7	69.1	4.2
87.8	77.9	1.9
11.5	54.4	28.6
5.4	53	7
18	20.9	1.1
27.5	5.3	31.9
49.1	20.8	5.7
28.9	99.4	2.9
13	17.3	24.4
46.9	41.8	15.6
150.2	7.8	11.3
45.1	27.6	14
9.1	43	3.4
61.8	10.9	10.2
8.6	24.6	14.1
96.9	3.1	8.3
133.8	22.6	36.1
20.9	73.9	13.8
15.7	3.8	25.5
85.5	54.6	5.7
5.9	43	11.4
140.7	100.5	4.9
49.1	25.2	17.2
35.9	79	24.5
183.7	44.6	0.4
13	76.9	24.3
28.1	41.3	59.5
40.7	0.7	29
3.3	0.2	2.4
81.5	0.2	9.2
53.7	0.4	38.3
	0.1	24.4
	58.6	6.9
	7.6	5.8
	23.1	8.2
	0.3	7.1
	36.2	6.4
	31	7.5
	22.8	5
	0.1	8.3
	6.6	10.1
	76.1	19.4
	61.9	2
	2.6	7
	60.2	22.7
	94.3	3.5
	42.5	25
	57.1	12.8
	6.4	43.2
	70.3	1.3
	63.1	2.8
	21.4	1.5
	23.5	7.5
	45.8	21.2
	75.1	1.7
	126.2	10.9
	26.7	11.5
	31.6	18.8
	85.5	4.8
	63.9	8.3
	117.2	12.1
	9.6	3.2
	48.9	2.3
	23.3	9.4
	8.7	3.6
	47.1	14
	100	11.6
	3.9	10.5
	81.1	0.5
	30.9	1.7
	7.2	5
	31.4	8.4
	0.5	7.6
	8.2	11.7
	72.9	2.4
	5.6	5.2
	2.2	1.2
	71	1.7
	24.2	4
	9.3	1.9
	42.2	16.5
	31.2	6.8
	51.9	25.3
	18.7	18.9
	3.8	10.2
	13.7	2.9
	142.9	11.5
	55.3	16.6
	18.3	5.2
	1.5	0.1
	63.9	2.3
	15.7	12.9
	21	46.8
	99.7	33.1
	12.2	11.1
	85.1	52.7
	25.8	15.1
	17.2	3.5
	0.8	8.8
	49.7	23.5
	136.2	34.5
	51.6	23.2
	40.7	18.6
	15.7	108.8
	4.4	28.8
	25.5	66.8
	80.4	16.5
	20.5	19.6
	68.8	53.5
	62.4	10.2
	8	36.8
		26.1
		0.3
		30.5
		0.1
		34.7
		77.9
		27
		8.9
		81.5
		5.6
		6.6
		11.5
		2.2
		0.1
		57.2
		41
		10.6
		11.2
		10.1
		2.4
		15.8
		10.6
		10.4
		7.6
		0.4
		48
		97.6
		6
		126.3
		51.4
		4.3
		10
		30.3
		13.1
		2.8
		91.5
		7.7
		165.5
		10.1
		13.3
		41.2
		19.7
		178.9
		34.4
		16.5
		12.8
		6.1
		24.6
		3
		25.5
		57.7
		119.1
		7.3
		16.1
		15.8
		35.2
		24.7
		20.6
		53.6
		20.7
		53.2
		65.8
		42.9
		42.5
		0.5
		5.1
		220.7
		30.3
		42.9
		126.4
		95.9
		41.9
		167
		40
		28.3
		13.3
		6.9
		19.7
		24.8
		193.2
		7.1
		96.4
		86.1
		2.1
		9.2
		12.9
		3.6
		7.4
		5.9
		73.3
		1.6
		29.1
		20.3
		49.9
		51.5
		39.7
		46.3
		15.2
		16.1
		42.9
		25.9
		7.8
		23.4
		1.7
		18.8
		66.7
		9.8
		40.7
		5.5
		4.2
		46.1
		54.9
		115.8
		154.2
		25
		69
		33
		22.7
		22.4
		27.8
		2.1
		77.2
		64.2
		2.4
		45.1
		86.4
		21.1
		25.4
		10.5
		45.4
		2.2
		72.9
		6.3
		29.5
		29.4
		0.7
		9.9
		33.7
		23.1
		6.1
		1.8
		10.8
		14.6
		29.8
		19.4
		15.7
		9

## Sheet: Figure2b
Figure2b
Lag time	counts
0	229
1	7
2	4
3	2
4	0
5	1

## Sheet: Figure2c
Figure2c
20 µM	40 µM	200 µM	1.1 mM
0.64	2.92	0.12	0.08
1.44	2.84	2.28	0.2
0.36	2.8	0.24	0.2
0.32	2.4	0.24	0.96
0.08	2.36	0.44	0.32
0.16	2.24	0.88	0.24
0.32	2.24	0.16	0.12
0.76	2.12	0.28	0.04
0.4	2	0.24	0.2
0.36	1.88	0.2	0.32
0.16	1.84	0.36	0.12
0.52	1.72	0.6	0.8
0.56	1.72	0.28	0.4
0.68	1.68	0.24	0.04
0.32	1.64	0.16	0.2
0.28	1.64	0.44	0.4
0.32	1.6	0.2	0.4
0.32	1.56	0.12	0.12
2.4	1.56	0.16	0.16
0.32	1.44	0.24	0.76
0.04	1.44	0.16	0.24
0.48	1.44	0.16	0.12
0.48	1.4	0.32	0.16
0.88	1.36	0.6	0.04
0.32	1.32	0.4	0.2
0.32	1.32	0.2	0.2
0.32	1.32	0.08	0.16
0.4	1.28	0.44	0.08
0.08	1.28	0.04	0.12
1	1.24	0.44	0.32
2.16	1.2	0.28	0.48
1.16	1.16	0.32	0.12
0.12	1.16	0.16	0.08
0.28	1.12	0.24	0.08
0.52	1.12	2.8	0.2
1	1.12	0.16	0.12
0.52	1.08	0.2	0.2
0.24	1.08	0.52	0.12
0.92	1.08	0.72	0.12
0.6	1.08	0.2	0.36
0.16	1	1.16	0.2
0.2	1	0.24	0.48
0.72	1	0.16	0.16
0.32	0.96	0.88	0.28
0.36	0.92	0.72	0.16
0.64	0.92	0.24	0.12
0.52	0.92	0.52	0.08
1.24	0.88	0.2	0.16
1.64	0.88	0.16	0.12
1.28	0.88	0.32	0.24
0.56	0.84	0.2	0.6
0.32	0.84	0.16	0.16
0.52	0.76	0.24	0.28
0.52	0.72	1	0.44
0.32	0.72	0.2	0.56
0.68	0.72	0.44	0.48
0.64	0.72	0.36	0.04
2.6	0.72	0.24	0.12
0.04	0.68	0.32	0.16
0.32	0.68	0.04	0.16
0.48	0.64	0.2	0.16
0.28	0.64	0.12	0.04
0.92	0.6	0.28	0.12
0.08	0.6	0.36	0.12
0.56	0.6	0.24	0.16
0.4	0.6	0.28	0.16
0.2	0.56	0.28	0.2
0.52	0.56	0.16	0.08
0.56	0.52	0.88	0.04
0.32	0.52	0.52	0.08
0.36	0.52	0.2	0.16
1.08	0.52	0.08	0.4
0.76	0.52	0.12	0.2
0.6	0.52	0.2	0.04
0.56	0.48	0.32	0.68
0.84	0.48	0.52	0.12
0.2	0.44	0.2	0.08
0.4	0.44	0.04	0.16
0.32	0.44	0.64	0.04
0.56	0.44	0.2	0.08
0.08	0.4	0.72	0.28
0.32	0.4	0.48	0.28
0.84	0.4	0.24	0.24
0.48	0.4	0.36	0.28
0.16	0.4	0.08	0.12
0.48	0.36	0.48	0.08
0.2	0.36	0.28	0.32
0.2	0.36	0.24	0.32
1.28	0.36	0.32	0.52
2	0.36	0.2	0.04
0.24	0.36	0.52	0.24
0.56	0.36	0.72	0.08
1.16	0.36	0.12	0.08
0.24	0.36	0.24	0.12
0.56	0.32	0.4	0.04
0.24	0.32	0.16	0.08
0.24	0.32	0.12	0.24
0.32	0.32	0.2	0.16
0.04	0.32	0.76	0.64
0.4	0.32	0.16	0.16
0.2	0.32	0.16	0.16
0.36	0.32	0.2	0.4
0.68	0.32	0.16	0.16
0.48	0.32	1	0.16
0.04	0.28	0.72	0.12
1.56	0.28	0.64	0.08
1.28	0.28	0.28	0.12
0.04	0.28	1.32	0.2
0.72	0.28	0.16	0.32
0.64	0.28	0.4	0.24
0.6	0.28	0.32	0.12
0.48	0.28	0.04	0.08
0.08	0.28	0.16	0.12
0.68	0.28	0.04	0.16
0.36	0.28	0.12	0.64
0.16	0.28	0.08	0.48
0.76	0.28	0.2	0.8
0.44	0.24	0.08	0.12
0.24	0.24	0.04	0.08
0.44	0.24	0.6	0.16
0.6	0.24	0.28	0.2
0.36	0.24	0.52	0.08
0.8	0.24	0.04	0.08
0.56	0.2	0.12	0.16
0.64	0.2	0.04	2
3.04	0.2	0.12	0.2
0.32	0.2	0.36	0.12
0.76	0.2	0.12	0.12
0.4	0.2	0.36	0.08
0.76	0.2	0.12	0.4
0.84	0.2	0.4	0.08
0.52	0.2	0.08	0.16
0.64	0.2	0.32	1.24
0.28	0.16	0.36	0.08
0.64	0.16	0.16	0.88
0.08	0.16	0.32	0.08
0.24	0.16	0.08	0.2
0.04	0.16	0.28	0.08
2.04	0.16	0.12	0.36
0.36	0.16	0.12	0.2
0.04	0.16	0.24	0.56
1.4	0.16	0.08	0.08
0.2	0.16	0.16	0.6
	0.16	0.24	0.28
	0.16	0.32	0.32
	0.16	0.08	0.28
	0.16	0.96	0.08
	0.12	0.08	0.08
	0.12	0.08	0.16
	0.12	0.2	0.16
	0.12	0.12	0.12
	0.12	0.76	0.12
	0.12	0.28	0.4
	0.12	0.28	0.12
	0.12	0.32	0.16
	0.12	0.12	0.12
	0.12	0.24	0.08
	0.12	0.12	0.24
	0.12	0.28	0.32
	0.08	1.04	0.24
	0.08	0.2	0.4
	0.08	0.2	0.28
	0.08	0.08	0.12
	0.08	0.28	0.12
	0.08	0.04	0.2
	0.08	0.08	0.2
	0.08	0.32	0.16
	0.08	0.16	0.32
	0.08	0.16	0.12
	0.08	0.44	0.32
	0.04	0.32	0.16
	0.04	0.16	1.28
	0.04	0.08	0.48
	0.04	0.08	0.32
	0.04	0.4	0.32
	0.04	0.4	0.08
	0.04	0.16	0.24
	0.04	0.44	0.24
	0.04	0.12	0.16
		0.2	0.12
		0.12	0.2
		2.56	0.32
		0.2	0.12
		0.32	0.12
		0.28	0.32
		0.2	0.6
		0.16	0.2
		0.44	0.2
		0.08	0.28
		0.04	0.12
		0.56	0.6
		0.36	0.28
		0.24	0.12
		0.44	0.24
		0.16	0.08
		0.2	0.72
		0.2	0.16
		0.2	0.2
		0.16	0.2
		0.08	0.32
		0.08	0.12
		1.2	0.12
		0.76	0.28
		0.4	0.52
			0.12
			0.12
			0.24
			0.24
			0.24
			0.04
			0.4
			0.2
			0.28
			0.6
			0.08
			0.08
			0.52
			0.84
			0.12
			0.88
			0.6
			0.24
			0.08
			0.24
			0.28
			0.2
			0.32
			0.12
			0.08

## Sheet: Figure2d
Figure2d
[ATP]	k1	error
20	2.19896	0.3176
40	2.53676	0.39949
200	5.12105	0.98127
1100	5.8658	1.18578

## Sheet: Figure3b
Figure3b
20 µM	40 µM	200 µM	2 mM
3	2.64	2.6	1.8
2.76	2.12	2.6	1.16
2.76	1.84	2.52	1.08
2.6	1.68	1.64	1.04
2.56	1.64	1.4	0.88
2.44	1.4	1.28	0.72
2.36	1.32	1.12	0.68
2.2	1.2	1.04	0.64
2.12	1.2	1.04	0.64
2.12	1.08	1	0.64
2	0.96	0.92	0.6
1.96	0.96	0.88	0.6
1.96	0.92	0.84	0.6
1.8	0.88	0.8	0.6
1.72	0.84	0.76	0.52
1.68	0.84	0.72	0.52
1.64	0.84	0.72	0.52
1.56	0.8	0.72	0.52
1.52	0.8	0.68	0.52
1.44	0.8	0.68	0.52
1.44	0.8	0.64	0.48
1.44	0.76	0.6	0.48
1.44	0.76	0.6	0.48
1.32	0.76	0.6	0.48
1.28	0.76	0.56	0.48
1.24	0.72	0.56	0.48
1.24	0.72	0.56	0.44
1.24	0.72	0.56	0.44
1.2	0.72	0.56	0.44
1.2	0.72	0.56	0.44
1.16	0.68	0.56	0.44
1.16	0.64	0.56	0.44
1.12	0.64	0.56	0.44
1.12	0.64	0.52	0.44
1.08	0.6	0.52	0.44
1.08	0.6	0.52	0.4
1.08	0.6	0.52	0.4
1.04	0.6	0.48	0.4
1	0.6	0.48	0.4
0.96	0.56	0.48	0.36
0.96	0.56	0.48	0.36
0.96	0.56	0.44	0.36
0.92	0.56	0.44	0.36
0.92	0.56	0.44	0.36
0.84	0.52	0.44	0.36
0.84	0.52	0.44	0.36
0.84	0.52	0.44	0.36
0.84	0.48	0.44	0.36
0.8	0.48	0.44	0.36
0.8	0.48	0.4	0.36
0.8	0.48	0.4	0.36
0.8	0.44	0.4	0.36
0.76	0.44	0.4	0.36
0.76	0.44	0.4	0.32
0.72	0.44	0.4	0.32
0.72	0.44	0.4	0.32
0.72	0.44	0.4	0.32
0.68	0.44	0.36	0.32
0.68	0.44	0.36	0.32
0.68	0.44	0.36	0.32
0.64	0.4	0.36	0.32
0.64	0.4	0.36	0.32
0.64	0.4	0.36	0.32
0.64	0.4	0.36	0.32
0.6	0.4	0.36	0.28
0.6	0.4	0.36	0.28
0.6	0.4	0.36	0.28
0.56	0.36	0.36	0.28
0.56	0.36	0.36	0.28
0.56	0.36	0.36	0.28
0.56	0.36	0.32	0.28
0.52	0.36	0.32	0.28
0.52	0.36	0.32	0.28
0.52	0.36	0.32	0.28
0.52	0.36	0.32	0.28
0.52	0.36	0.32	0.28
0.48	0.36	0.32	0.24
0.48	0.36	0.32	0.24
0.48	0.36	0.32	0.24
0.48	0.36	0.32	0.24
0.48	0.36	0.32	0.24
0.44	0.36	0.32	0.24
0.44	0.36	0.32	0.24
0.44	0.32	0.32	0.24
0.4	0.32	0.32	0.24
0.4	0.32	0.32	0.24
0.4	0.32	0.28	0.24
0.4	0.32	0.28	0.24
0.4	0.32	0.28	0.24
0.36	0.32	0.28	0.24
0.36	0.32	0.28	0.24
0.36	0.32	0.28	0.24
0.36	0.32	0.28	0.24
0.32	0.32	0.28	0.24
0.32	0.32	0.28	0.24
0.32	0.32	0.28	0.24
0.32	0.32	0.28	0.24
0.28	0.32	0.28	0.2
0.28	0.32	0.28	0.2
0.28	0.32	0.28	0.2
0.28	0.28	0.28	0.2
0.24	0.28	0.28	0.2
0.24	0.28	0.28	0.2
0.24	0.28	0.28	0.2
0.2	0.28	0.28	0.2
0.2	0.28	0.28	0.2
0.2	0.28	0.28	0.2
0.2	0.28	0.28	0.2
0.2	0.28	0.28	0.2
0.16	0.28	0.24	0.2
0.16	0.28	0.24	0.2
0.16	0.28	0.24	0.2
0.12	0.28	0.24	0.2
0.04	0.28	0.24	0.2
0.04	0.24	0.24	0.2
0.04	0.24	0.24	0.2
	0.24	0.24	0.2
	0.24	0.24	0.2
	0.24	0.24	0.2
	0.24	0.24	0.16
	0.24	0.24	0.16
	0.24	0.24	0.16
	0.24	0.24	0.16
	0.24	0.24	0.16
	0.24	0.24	0.16
	0.24	0.24	0.16
	0.2	0.2	0.16
	0.2	0.2	0.16
	0.2	0.2	0.16
	0.2	0.2	0.16
	0.2	0.2	0.16
	0.2	0.2	0.16
	0.2	0.2	0.16
	0.16	0.2	0.16
	0.16	0.2	0.16
	0.16	0.2	0.16
	0.16	0.2	0.16
	0.16	0.2	0.16
	0.16	0.2	0.16
	0.16	0.2	0.16
	0.16	0.2	0.16
	0.16	0.2	0.16
	0.12	0.2	0.16
	0.12	0.2	0.16
	0.12	0.2	0.16
	0.12	0.2	0.16
	0.12	0.2	0.16
	0.08	0.2	0.12
	0.08	0.2	0.12
	0.08	0.16	0.12
	0.08	0.16	0.12
	0.08	0.16	0.12
	0.04	0.16	0.12
	0.04	0.16	0.12
	0.04	0.16	0.12
	0.04	0.16	0.12
	0.04	0.16	0.12
	0.04	0.16	0.12
	0.04	0.16	0.12
	0.04	0.16	0.12
		0.16	0.12
		0.16	0.12
		0.16	0.12
		0.16	0.12
		0.16	0.12
		0.16	0.12
		0.12	0.12
		0.12	0.12
		0.12	0.12
		0.12	0.12
		0.12	0.12
		0.12	0.08
		0.12	0.08
		0.12	0.08
		0.12	0.08
		0.12	0.08
		0.08	0.08
		0.08	0.08
		0.08	0.08
		0.08	0.08
		0.08	0.08
		0.08	0.08
		0.08	0.08
		0.04	0.08
		0.04	0.08
		0.04	0.08
		0.04	0.08
		0.04	0.08
		0.04	0.08
		0.04	0.08
			0.08
			0.08
			0.04
			0.04
			0.04
			0.04
			0.04

## Sheet: Figure3c
Figure3c
[ATP]	k1	error
0.02	0.8377	0.18866
0.04	3.21276	0.68335
0.2	4.5891	1.15034
2	5.59553	1.61347

## Sheet: Figure3d
Figure3d
RNA length	k1	error
14	4.32385	1.06941
28	3.9677	0.86145
58	1.34163	0.22067
78	1.46107	0.24412

## Sheet: Figure3e
Figure3e
20 µM	40 µM	200 µM	2 mM
1.28	0	0.04	0.2
0	0	0	0.24
0	1.04	0	0.56
0.36	0	0.04	0
2.6	0.48	1.56	0
0	0	2.56	0.08
0	0.08	0	0
1.44	0.12	0.24	0.84
1.84	0.04	0	0
1.04	0.64	0	0
0.2	0.32	0	0.32
1.04	0.16	0.32	0.04
0	0.64	1.6	0.04
0	0	0.2	0.04
0	0.48	0.2	0.32
0.32	0.08	1.12	0.12
0.44	0	0.28	0.04
0.16	1.68	0.24	0.04
0	0.36	0.36	0
1.08	0.36	0.12	0
0.48	0.12	0.28	0.32
0.28	0.16	0.12	0.08
0.08	0.12	0.04	0.08
0.16	0.08	0.04	0.04
0.64	0.08	0.44	0
0.68	0.4	0.4	0
0.32	0.2	0.36	0.72
0.2	0.12	0.28	0.72
1.12	0.08	0.2	0.4
0.44	0.04	0.12	0.2
1.64	0.12	0.04	0.08
0.28	0.36	0	0.08
0.2	0.12	0	0.04
0.2	0.12	0.8	0
0.48	0.32	0.64	0
0.4	0.12	0.2	0.92
0	0.08	0	0.48
0.84	0.08	0.2	0.4
0	0	0.08	0.2
1.04	0.52	0.04	1.68
0.84	0.44	0	0.8
0	0.4	0.8	0.76
2.6	0.28	0.64	0.4
1	0.2	0.32	0.36
1.52	0.16	0.12	0.28
1.08	0.16	0.12	0.24
0.48	0.08	0.04	0.08
0.48	0.8	0	0.04
0.92	0.56	0	0.04
0.2	0.12	0.32	0
0.08	0.08	0.28	0
0	1.44	0.2	0
1.04	0.72	0.2	0
0	0.68	0.08	0.64
2.24	0.56	0.08	0.36
0.12	0.44	0.08	0.28
0	0.08	0	0.2
2.56	0.08	1.6	0.16
0.16	0	0.56	0.16
0.08	0	0.52	0.08
1.28	0.84	0.48	0.08
0.28	0.52	0.48	0.08
0.12	0.44	0.28	0
0.12	0.4	0.24	0
0.6	0.32	0.16	0.48
0.56	0.08	0.04	0.36
0.12	0.08	0.04	0.32
0.88	0.6	0.04	0.24
0.36	0.4	0.04	0.16
0.24	0.32	0	0.08
0.16	0.28	0.52	0.08
0.92	0.24	0.44	0.08
0.8	0.16	0.4	0.08
0.76	0.16	0.28	0.04
0.4	0.12	0.24	0.04
0.12	0.12	0.12	0
2.64	0.12	0.08	0.88
1.92	0.12	0.08	0.72
0.44	0.08	0.08	0.32
0.24	0.08	0.08	0.32
0.16	0	0.04	0.32
1	0	0.04	0.32
0.4	0	0.04	0.28
0.28	0.68	0	0.24
1.12	0.52	0	0.2
0.96	0.52	0	0.2
0.32	0.2	1.04	0.2
0.24	0.2	0.84	0.16
0.24	0.12	0.68	0.12
0.76	0.12	0.48	0.08
0.44	0.08	0.48	0.08
0.2	0.08	0.44	0.04
0.12	0.08	0.4	0.04
1.48	0.08	0.32	0
0.64	0.08	0.32	0
0.32	0.08	0.28	0
0	0.04	0.28	0
0.36	0.04	0.2	1.16
0.28	0.04	0.16	0.88
0.28	0	0.16	0.72
0.16	0.52	0.16	0.48
0.36	0.52	0.08	0.4
0.32	0.4	0.08	0.4
0.32	0.4	0.08	0.4
0.52	0.32	0.08	0.28
0.4	0.2	0.04	0.24
0.24	0.12	0.04	0.16
0	0.12	0.04	0.16
0	0.12	0	0.08
0.48	0.12	0.84	0.08
0.12	0.08	0.68	0.08
0.08	0.08	0.64	0.08
0	0.04	0.6	0.04
0.16	0.04	0.6	0.04
0.12	0.64	0.4	0.04
0	0.32	0.32	0.04
	0.32	0.24	0.04
	0.32	0.24	0
	0.2	0.2	0
	0.2	0.16	2.52
	0.2	0.16	1.24
	0.16	0.08	1.2
	0.08	0.08	0.68
	0.08	0.08	0.4
	0.08	0.08	0.32
	0.04	0.04	0.32
	0.44	2.24	0.24
	0.24	0.8	0.24
	0.16	0.48	0.2
	0.08	0.48	0.16
	0.08	0.4	0.16
	0.04	0.4	0.16
	0	0.36	0.16
	0.44	0.28	0.12
	0.4	0.28	0.12
	0.4	0.28	0.08
	0.36	0.24	0.08
	0.24	0.16	0.04
	0.16	0.12	0.04
	0.16	0.08	0.04
	0.08	0.08	0.04
	0.04	0.04	0.04
	0.52	0.04	0.04
	0.36	0.04	0
	0.2	0.04	0
	0.04	0.04	0
	0	0	0
	0.48	0	1.64
	0.08	0	0.36
	0	2.12	0.24
	0	0.8	0.24
	0	0.2	0.24
	0.48	0.2	0.2
	0.44	0.16	0.2
	0.04	0.12	0.12
	0.04	0.12	0.12
	0	0.12	0.08
	0	0.08	0.08
	0	0.08	0.08
	0	0.08	0.08
		0.04	0.08
		0.04	0.04
		0.04	0.04
		0.04	0.04
		0.04	0.04
		0	0.04
		1.96	0.04
		0.08	0.04
		0.08	0.04
		0.08	0
		0.08	0
		0.08	1.8
		0.04	0.56
		0.04	0.32
		0.04	0.28
		0.04	0.24
		0.84	0.16
		0.6	0.12
		0.36	0.12
		0.2	0.12
		0.12	0.08
		0	0.08
		0	0.08
		0.48	0.08
		0.12	0.04
		0.04	0.04
		0	0.04
		0	0.04
		0	0.04
		0	0
			0
			0
			1.2
			0.6
			0.2
			0.12
			0

[truncated: 22 more sheets: Figure3f, Figure3g, Figure4b, Figure4d, Figure4g, Figure4h, Figure4i, Figure5b, Figure5c, Figure5d, FigureS2a, FigureS2b, FigureS2c, FigureS2d, FigureS3a, FigureS3b, FigureS5b, FigureS8a, FigureS8b, FigureS9 …]
